# Supplementary material for: miR-302a/b/d-3p Differentially Expressed During Frontonasal Development Is Sensitive to Retinoic Acid Exposure
Source: Cells. 2025 Jul 11;14(14):1068. doi: 10.3390/cells14141068 (PMC12293701; doi:10.3390/cells14141068)
Supplement: Supplementary file 1 [file cells-14-01068-s001.zip]

Archive with 1 entries (1 files):
- cells-3670233-supplementary.pdf
